# Supplementary material for: Does the XPA–FEN1 Interaction Concern to Nucleotide Excision Repair or Beyond?
Source: Biomolecules. 2024 Jul 9;14(7):814. doi: 10.3390/biom14070814 (PMC11274875; doi:10.3390/biom14070814)
Supplement: Supplementary file 1 [file biomolecules-14-00814-s001.zip]

Archive with 1 entries (1 files):
- biomolecules-2980681-supplementary-update.pdf
